# Supplementary material for: The Influence of Selected Factors on the Aqueous Cryptotanshinone Solubility
Source: Pharmaceutics. 2021 Jun 30;13(7):992. doi: 10.3390/pharmaceutics13070992 (PMC8309180; doi:10.3390/pharmaceutics13070992)
Supplement: Supplementary file 1 [file pharmaceutics-13-00992-s001.zip]

Archive with 1 entries (1 files):
- pharmaceutics-1264543-supplementary.pdf
